# Supplementary material for: Searching for shelter in a ferruginous cave? A new species of Pasipha from a plateau in the Brazilian savanna (Platyhelminthes, Tricladida)
Source: Zookeys. 2018 Jul 26;(776):13–25. doi: 10.3897/zookeys.776.26308 (PMC6072825; doi:10.3897/zookeys.776.26308)
Supplement: XML Treatment for Pasipha ferrariaphila [file zookeys.776.26308-treatment1.xml]

<!DOCTYPE tp:taxon-treatment
  PUBLIC "-//TaxonX//DTD Taxonomic Treatment Publishing DTD v0 20100105//EN" "tax-treatment-NSO.dtd">
<tp:taxon-treatment xmlns:tp="http://www.plazi.org/taxpub"><tp:treatment-meta><kwd-group><label>Taxon classification</label><kwd><named-content xmlns:xlink="http://www.w3.org/1999/xlink" content-type="kingdom">Animalia</named-content></kwd><kwd><named-content xmlns:xlink="http://www.w3.org/1999/xlink" content-type="order">Tricladida</named-content></kwd><kwd><named-content xmlns:xlink="http://www.w3.org/1999/xlink" content-type="family">Geoplanidae</named-content></kwd></kwd-group><mixed-citation publication-type="journal"><person-group><name><surname>Leal-Zanchet</surname><given-names>Ana</given-names></name><name><surname>Marques</surname><given-names>Alessandro</given-names></name></person-group><article-title>Searching for shelter in a ferruginous cave? A new species of <italic><tp:taxon-name><tp:taxon-name-part taxon-name-part-type="genus" reg="Pasipha">Pasipha</tp:taxon-name-part></tp:taxon-name></italic> from a plateau in the Brazilian savanna (<tp:taxon-name><tp:taxon-name-part taxon-name-part-type="phylum">Platyhelminthes</tp:taxon-name-part></tp:taxon-name>, <tp:taxon-name><tp:taxon-name-part taxon-name-part-type="order">Tricladida</tp:taxon-name-part></tp:taxon-name>)</article-title><source>Zookeys</source><day>26</day><month>7</month><year>2018</year><volume>2018</volume><issue>776</issue><fpage>13</fpage><lpage>25</lpage><pub-id pub-id-type="doi">10.3897/zookeys.776.26308</pub-id></mixed-citation></tp:treatment-meta><tp:nomenclature><tp:taxon-name>
              <tp:taxon-name-part taxon-name-part-type="genus" reg="Pasipha">Pasipha</tp:taxon-name-part>
              <tp:taxon-name-part taxon-name-part-type="species" reg="ferrariaphila">ferrariaphila</tp:taxon-name-part>
              <object-id xmlns:xlink="http://www.w3.org/1999/xlink" content-type="zoobank" xlink:type="simple">http://zoobank.org/FA4C4AA2-0064-40AA-848D-C76C7ADFC828</object-id>
            </tp:taxon-name><tp:taxon-status xmlns:xlink="http://www.w3.org/1999/xlink" xlink:type="simple">sp. n.</tp:taxon-status></tp:nomenclature><tp:treatment-sec sec-type="type material" id="SECID0EBNAC"><title>Type material.</title><p>Holotype <named-content xmlns:xlink="http://www.w3.org/1999/xlink" content-type="dwc:institutional_code" xlink:type="simple">MZUSP</named-content> PL 2141: leg. <italic>Carste Ciência e Ambiente</italic>, 16 January 2014, Conceição do Mato Dentro (<named-content xmlns:xlink="http://www.w3.org/1999/xlink" content-type="dwc:verbatimCoordinates" xlink:type="simple"><named-content content-type="geo-json" specific-use="{&#34;type&#34;:&#34;Point&#34;,&#34;coordinates&#34;:[-43.428444,-18.917278]}" id="NCID0ERNAC" xlink:type="simple">18°55'02.2"S, 43°25'42.4"W</named-content></named-content>; altitude 931 m a.s.l.), state of Minas Gerais (<abbrev xmlns:xlink="http://www.w3.org/1999/xlink" xlink:title="" id="ABBRID0EWNAC" xlink:type="simple">MG</abbrev>), Brazil – anterior tip: transverse sections on 8 slides; anterior region at the level of the ovaries: sagittal sections on 7 slides; pre-pharyngeal region in two fragments: transverse sections on 4 slides and sagittal sections on 6 slides; pharynx: sagittal sections on 5 slides; copulatory apparatus: sagittal sections on 8 slides.</p></tp:treatment-sec><tp:treatment-sec sec-type="Type-locality" id="SECID0E1NAC"><title>Type-locality.</title><p>Conceição do Mato Dentro, state of Minas Gerais (MG), Brasil.</p></tp:treatment-sec><tp:treatment-sec sec-type="diagnosis" id="SECID0E6NAC"><title>Diagnosis.</title><p>
              <italic><tp:taxon-name><tp:taxon-name-part taxon-name-part-type="genus" reg="Pasipha">Pasipha</tp:taxon-name-part> <tp:taxon-name-part taxon-name-part-type="species" reg="ferrariaphila">ferrariaphila</tp:taxon-name-part></tp:taxon-name></italic> is characterised by almost homogeneous dorsal pigmentation pattern, eyes spreading over the dorsal surface, collar-shaped pharynx, prostatic vesicle with two portions separated by a canal, ejaculatory duct long and spacious, male and female atria separated by a constriction and female atrium spacious, long and with a strongly developed circular musculature in its proximal part, resembling a sphincter.</p></tp:treatment-sec><tp:treatment-sec sec-type="description" id="SECID0EQOAC"><title>Description.</title><p>Body elongate with parallel margins; anterior tip rounded and posterior tip pointed (Figs <xref ref-type="fig" rid="F2">2–3</xref>). After fixation, length of 22 mm, maximal width of 2 mm, and maximal height 0.7 mm. Mouth at 77% of body length and gonopore at 82% of body length.</p><fig id="F2" position="float" orientation="portrait"><label>Figures 2–3.</label><caption><p>
                  <italic><tp:taxon-name><tp:taxon-name-part taxon-name-part-type="genus" reg="Pasipha">Pasipha</tp:taxon-name-part> <tp:taxon-name-part taxon-name-part-type="species" reg="ferrariaphila">ferrariaphila</tp:taxon-name-part></tp:taxon-name></italic> sp. n., holotype, dorsal view, <bold>2</bold> general view of preserved specimen <bold>3</bold> schematic drawing of the anterior region of body. The arrow indicates the anterior extremity. Eyes were drawn based on observations carried out under both stereomicroscope and microscope.</p></caption><graphic xmlns:xlink="http://www.w3.org/1999/xlink" xlink:href="zookeys-776-013-g002.jpg" position="float" orientation="portrait" xlink:type="simple" id="oo_219119.jpg"/></fig><p>Fixed specimen with dorsal surface covered by fine, almost homogeneous dark brown pigmentation over light brown ground colour, which is discernible under stereomicroscope on a thin, almost imperceptible median stripe (Fig. <xref ref-type="fig" rid="F2">3</xref>). Ventral surface pale yellow.</p><p>Eyes, initially monolobate (pigment cups of 15–25 µm) and disposed in an irregular row, surround anterior tip (Fig. <xref ref-type="fig" rid="F2">3</xref>). After that, some eyes become bilobed (pigment cups of 10–15 µm) and spread onto dorsal surface of body. Towards posterior end, eyes gradually becoming sparser.</p><p>Sensory pits, as simple invaginations (20–40 μm deep), contour anterior tip and occur ventro-marginally in a single row (Fig. <xref ref-type="fig" rid="F3">4</xref>) in approximately the anterior 1/6 of body. Creeping sole occupies almost whole body width.</p><fig id="F3" position="float" orientation="portrait"><label>Figures 4–8.</label><caption><p>
                  <italic><tp:taxon-name><tp:taxon-name-part taxon-name-part-type="genus" reg="Pasipha">Pasipha</tp:taxon-name-part> <tp:taxon-name-part taxon-name-part-type="species" reg="ferrariaphila">ferrariaphila</tp:taxon-name-part></tp:taxon-name></italic> sp. n., holotype. <bold>4</bold> anterior region, transverse section <bold>5–7</bold> pre-pharyngeal region, transverse sections <bold>8</bold> pharynx, sagittal section.</p></caption><graphic xmlns:xlink="http://www.w3.org/1999/xlink" xlink:href="zookeys-776-013-g003.jpg" position="float" orientation="portrait" xlink:type="simple" id="oo_219120.jpg"/></fig><p>Four gland types discharge through dorsal epidermis and body margins of pre-pharyngeal region: abundant rhabditogen cells with xanthophil secretion (Figs <xref ref-type="fig" rid="F3">5–7</xref>), numerous erythrophil glands with coarse granular secretion of two types (with ovoid or rounded granules), and sparse cyanophil glands with amorphous secretion. Creeping sole receives three types of glands: cyanophil glands with amorphous secretion, rhabditogen cells with small rhabdites, as well as scarcer glands with rounded erythrophil granules. Glandular margin absent (Fig. <xref ref-type="fig" rid="F3">5</xref>). Glands discharging through anterior tip of body similar to those of pre-pharyngeal region.</p><p>Cutaneous musculature with usual three layers (circular, oblique, and longitudinal layers), longitudinal layer with small bundles (Figs <xref ref-type="fig" rid="F3">6–7</xref>). Mc:h 10%. Thickness of cutaneous musculature similar to that of epidermis. Ventral musculature (about 30 μm) two times thicker than dorsal musculature (about 15 μm) at sagittal plane in pre-pharyngeal region. Thickness of cutaneous musculature gradually diminishes towards anterior tip.</p><p>Mesenchymal musculature (Figs <xref ref-type="fig" rid="F3">6–7</xref>) poorly developed, mainly composed of three layers: (1) dorsal subcutaneous with oblique decussate fibres (about 2 fibres thick); (2) supra-intestinal transverse (about 2 fibres thick); (3) sub-intestinal transverse (about 3–4 fibres thick). Mesenchymal musculature thicker in cephalic region than in pre-pharyngeal region, especially sub-intestinal transverse layer (Fig. <xref ref-type="fig" rid="F3">4</xref>); thickness gradually diminishes towards anterior tip.</p><p>Pharynx collar-shaped, nearly 8% of body length, occupies almost all length of pharyngeal pouch. Pharyngeal dorsal insertion posteriorly shifted next to end of pharyngeal pouch. Mouth in median third of pharyngeal pouch (Fig. <xref ref-type="fig" rid="F3">8</xref>). Oesophagus absent.</p><p>Testes in two irregular rows on either side of body, located close to dorsal cutaneous musculature (Fig. <xref ref-type="fig" rid="F3">7</xref>). Testes begin at the same transversal level as ovaries, about 3.5 mm from anterior tip (16% of body length), and extend to near root of pharynx. Sperm ducts dorsal to ovovitelline ducts, laterally displaced, forming spermiducal vesicles laterally to pharynx. Behind pharynx, spermiducal vesicles well developed and sinuous, extending laterally to penis bulb. These vesicles recurve, ascend, and, subsequently, open through lateral walls of proximal portion of prostatic vesicle (Fig. <xref ref-type="fig" rid="F4">9</xref>). Large prostatic vesicle extrabulbar and not forked, close to pharyngeal pouch. This vesicle shows two portions united by a narrow canal: proximal portion oval-elongate, with a spacious lumen; distal portion globose with a narrower lumen (Figs <xref ref-type="fig" rid="F4">9</xref>–<xref ref-type="fig" rid="F5">11</xref>). Ejaculatory duct sinuous, with irregular contour and ample lumen, arising from posterior region of prostatic vesicle and thereafter ascending to open into proximal portion of male atrium. Male atrium long with folded walls (Figs <xref ref-type="fig" rid="F4">9</xref>–<xref ref-type="fig" rid="F5">10</xref>). Proximal region of male atrium, about anterior 1/4 of male atrium length, with narrower lumen (Figs <xref ref-type="fig" rid="F4">9</xref>–<xref ref-type="fig" rid="F5">10</xref>; <xref ref-type="fig" rid="F5">12</xref>). Distal region of male atrium communicates with female atrium through a constriction (Figs <xref ref-type="fig" rid="F4">9</xref>–<xref ref-type="fig" rid="F5">10</xref>).</p><fig id="F4" position="float" orientation="portrait"><label>Figure 9.</label><caption><p>
                  <italic><tp:taxon-name><tp:taxon-name-part taxon-name-part-type="genus" reg="Pasipha">Pasipha</tp:taxon-name-part> <tp:taxon-name-part taxon-name-part-type="species" reg="ferrariaphila">ferrariaphila</tp:taxon-name-part></tp:taxon-name></italic> sp. n., holotype, sagittal composite reconstruction of copulatory apparatus. The arrow indicates the strong musculature in female atrium. Anterior to the left.</p></caption><graphic xmlns:xlink="http://www.w3.org/1999/xlink" xlink:href="zookeys-776-013-g004.jpg" position="float" orientation="portrait" xlink:type="simple" id="oo_219121.jpg"/></fig><p>Epithelial lining of prostatic vesicle ciliated and columnar, receiving coarse granular erythrophil or probably mixed secretion (erythrophil core and a chromophobic peripheral part), more abundant in its proximal portion. Distal portion of prostatic vesicle receives numerous amorphous, slightly cyanophil secretions. Muscularis of prostatic vesicle thick (20–35 µm thick), constituted of interwoven longitudinal, circular and some oblique fibres (Fig. <xref ref-type="fig" rid="F5">11</xref>). Canal uniting both portions of prostatic vesicle receives few coarse granular erythrophil secretions. Ejaculatory duct lined with ciliated, columnar epithelium, receiving openings from finely granular, cyanophil glands. Muscle coat of ejaculatory duct relatively thick (about 20 µm), mainly constituted of circular fibres. Male atrium lined with non-ciliated and erythrophil epithelium in distal region, ciliated and cyanophil in proximal region. Glands of distal region of two types: with coarse granular, erythrophil secretion and with amorphous, cyanophil secretion, whereas proximal region receives a third type with finely granular, erythrophil secretion. Muscularis of male atrium thick (50–60 µm), mainly comprised of circular fibres followed by some longitudinal fibres, diminishing in thickness and number of fibres in proximal region (20 µm).</p><fig id="F5" position="float" orientation="portrait"><label>Figures 10–14.</label><caption><p>
                  <italic><tp:taxon-name><tp:taxon-name-part taxon-name-part-type="genus" reg="Pasipha">Pasipha</tp:taxon-name-part> <tp:taxon-name-part taxon-name-part-type="species" reg="ferrariaphila">ferrariaphila</tp:taxon-name-part></tp:taxon-name></italic> sp. n., holotype, copulatory apparatus in sagittal sections. <bold>10</bold> general view <bold>11</bold> proximal region of prostatic vesicle <bold>12</bold> ejaculatory duct and proximal portion of male atrium <bold>13</bold> proximal portion of female atrium <bold>14</bold> gonoduct. Arrows indicate the strong musculature in female atrium; the arrow head indicates the canal separating proximal and distal regions of prostatic vesicle. Anterior to the left.</p></caption><graphic xmlns:xlink="http://www.w3.org/1999/xlink" xlink:href="zookeys-776-013-g005.jpg" position="float" orientation="portrait" xlink:type="simple" id="oo_219122.jpg"/></fig><p>Vitelline follicles, situated between intestinal branches, well-developed (Figs <xref ref-type="fig" rid="F3">5–7</xref>). Ovaries oval-elongate, measuring about 0.3 mm in length; they are situated dorsally to ventral nerve plate, about 3.5 mm from anterior tip (16% of body length). Ovovitelline ducts emerge dorsally from median third of ovaries and run posteriorly, close to median plane, immediately above ventral nerve plate. Distal sections of ovovitelline ducts run medially lateral to female atrium, with a slight asymmetry, the left ovovitelline duct contouring the atrial coat ventrally dislocated. They unite posteriorly to female atrium to form a C-shaped, ascending common glandular ovovitelline duct (Fig. <xref ref-type="fig" rid="F4">9</xref>). Female canal, horizontal, penetrates female muscle coat and opens into posterior-most part of female atrium. Female atrium ovoid with folded walls and narrow lumen (Figs <xref ref-type="fig" rid="F4">9</xref>–<xref ref-type="fig" rid="F5">10</xref>; <xref ref-type="fig" rid="F5">13</xref>). Length of female atrium about 4/5 of male atrial length.</p><p>Female canal and atrium lined with columnar epithelium, sparsely ciliated in female canal. Glands of female atrium of two types: numerous glands with cyanophil, amorphous secretion and few glands with coarse granular erythrophil secretions. Female canal receives scant glands with coarse granular erythrophil secretion. Musculature of female atrium well developed, especially in proximal half (120 µm thick), composed mainly of circular fibres intermingled with some oblique fibres (Fig. <xref ref-type="fig" rid="F5">13</xref>).</p><p>Male and female atria with independent muscle coats (Figs <xref ref-type="fig" rid="F4">9</xref>–<xref ref-type="fig" rid="F5">10</xref>), comprising longitudinal, oblique, and circular fibres. A constriction separates male and female atria (Figs <xref ref-type="fig" rid="F4">9</xref>–<xref ref-type="fig" rid="F5">10</xref>). Gonoduct large and inclined backward at the sagittal plane (Figs <xref ref-type="fig" rid="F4">9</xref>; <xref ref-type="fig" rid="F5">14</xref>).</p></tp:treatment-sec><tp:treatment-sec sec-type="ecology" id="SECID0ELHAE"><title>Ecology and distribution.</title><p>
              <italic><tp:taxon-name><tp:taxon-name-part taxon-name-part-type="genus" reg="Pasipha">Pasipha</tp:taxon-name-part> <tp:taxon-name-part taxon-name-part-type="species" reg="ferrariaphila">ferrariaphila</tp:taxon-name-part></tp:taxon-name></italic> is known only from its type locality. It was sampled in an area situated in the eastern margin of Serra do Espinhaço Plateau, in southeastern Brazil. The area is covered by Brazilian savanna on rocky outcrops, also known as rupestrian complexes (<xref ref-type="bibr" rid="B15">Rapini et al. 2008</xref>, <xref ref-type="bibr" rid="B14">Oliveira et al. 2018</xref>), which occur associated with quartzite, sandstone, and itabirite above 900 m of altitude along the Serra do Espinhaço (<xref ref-type="bibr" rid="B8">Giulietti et al. 2000</xref>). The sampling site is the entrance zone of a ferruginous cave, representing 80% of the cave area. The sampling place is a low cavity (1.6 m high) with an area of 37 m<sup>2</sup> and sandy soil covered by crushed ferruginous rocks. It is located in an area planned for mining activities, which is constituted by itabirite profoundly affected by such activities. Caves within iron formations are small and narrow, being formed by chemical, physical, and biological processes (<xref ref-type="bibr" rid="B3">Auler 2015</xref>). Ten samplings were conducted in the area between December 2010 and September 2014, but a single specimen of <italic><tp:taxon-name><tp:taxon-name-part taxon-name-part-type="genus" reg="Pasipha">P.</tp:taxon-name-part> <tp:taxon-name-part taxon-name-part-type="species" reg="ferrariaphila">ferrariaphila</tp:taxon-name-part></tp:taxon-name></italic> was collected. Since this specimen shows no troglomorphic features and was collected only once in the entrance zone of the cave, we consider that its occurrence in the cave is probably occasional, using it as a temporary shelter.</p></tp:treatment-sec><tp:treatment-sec sec-type="remarks" id="SECID0EZIAE"><title>Remarks.</title><p>The holotype, directly fixed in 70% ethanol during field work, showed a coiled body with some artefacts (Fig. <xref ref-type="fig" rid="F2">2</xref>), such as loss of the epidermis in some body parts, numerous lacunae in the mesenchyme and ovaries. In spite of that, the anatomy and most histological aspects were relatively well preserved. Nevertheless, the specimen may have some distortion in its anatomical features. The flatworm was parasitised by helminths (Figs <xref ref-type="fig" rid="F3">6</xref>; <xref ref-type="fig" rid="F3">8</xref>; <xref ref-type="fig" rid="F5">11</xref>).</p></tp:treatment-sec><tp:treatment-sec sec-type="Comparative discussion" id="SECID0EPJAE"><title>Comparative discussion.</title><p>The new species herein described shows characteristics that match the diagnosis of the genus <italic><tp:taxon-name><tp:taxon-name-part taxon-name-part-type="genus" reg="Pasipha">Pasipha</tp:taxon-name-part></tp:taxon-name></italic>, such as a body shape with parallel margins and prostatic vesicle with two portions receiving different secretions (<xref ref-type="bibr" rid="B13">Ogren and Kawakatsu 1990</xref>, <xref ref-type="bibr" rid="B4">Carbayo et al. 2013</xref>). <italic><tp:taxon-name><tp:taxon-name-part taxon-name-part-type="genus" reg="Pasipha">Pasipha</tp:taxon-name-part> <tp:taxon-name-part taxon-name-part-type="species" reg="ferrariaphila">ferrariaphila</tp:taxon-name-part></tp:taxon-name></italic> also shows a folded male atrium and the female canal presenting a post-flex condition with ventral approach, i.e., the ovovitelline ducts join behind the female atrium and the female canal arises from posterior region of the female canal.</p><p>With eyes spreading over the dorsal surface of the body and a collar-shaped pharynx, <italic><tp:taxon-name><tp:taxon-name-part taxon-name-part-type="genus" reg="Pasipha">P.</tp:taxon-name-part> <tp:taxon-name-part taxon-name-part-type="species" reg="ferrariaphila">ferrariaphila</tp:taxon-name-part></tp:taxon-name></italic> resembles five other species of <italic><tp:taxon-name><tp:taxon-name-part taxon-name-part-type="genus" reg="Pasipha">Pasipha</tp:taxon-name-part></tp:taxon-name></italic>, namely <italic><tp:taxon-name><tp:taxon-name-part taxon-name-part-type="genus" reg="Pasipha">P.</tp:taxon-name-part> <tp:taxon-name-part taxon-name-part-type="species" reg="plana">plana</tp:taxon-name-part></tp:taxon-name></italic> (Schirch, 1929), <italic><tp:taxon-name><tp:taxon-name-part taxon-name-part-type="genus" reg="Pasipha">P.</tp:taxon-name-part> <tp:taxon-name-part taxon-name-part-type="species" reg="penhana">penhana</tp:taxon-name-part></tp:taxon-name></italic> (Riester, 1938), <italic><tp:taxon-name><tp:taxon-name-part taxon-name-part-type="genus" reg="Pasipha">P.</tp:taxon-name-part> <tp:taxon-name-part taxon-name-part-type="species" reg="velutina">velutina</tp:taxon-name-part></tp:taxon-name></italic> (Riester, 1938), <italic><tp:taxon-name><tp:taxon-name-part taxon-name-part-type="genus" reg="Pasipha">P.</tp:taxon-name-part> <tp:taxon-name-part taxon-name-part-type="species" reg="rosea">rosea</tp:taxon-name-part></tp:taxon-name></italic> (E.M. Froehlich, 1955) and <italic><tp:taxon-name><tp:taxon-name-part taxon-name-part-type="genus" reg="Pasipha">P.</tp:taxon-name-part> <tp:taxon-name-part taxon-name-part-type="species" reg="hauseri">hauseri</tp:taxon-name-part></tp:taxon-name></italic> (Froehlich, 1959). Hence, we discuss <italic><tp:taxon-name><tp:taxon-name-part taxon-name-part-type="genus" reg="Pasipha">P.</tp:taxon-name-part> <tp:taxon-name-part taxon-name-part-type="species" reg="ferrariaphila">ferrariaphila</tp:taxon-name-part></tp:taxon-name></italic> in relation to these five species in the following comparative discussion.</p><p>With respect to colour pattern, by having an almost homogeneous dorsal pattern with a thin, nearly imperceptible median stripe, <italic><tp:taxon-name><tp:taxon-name-part taxon-name-part-type="genus" reg="Pasipha">P.</tp:taxon-name-part> <tp:taxon-name-part taxon-name-part-type="species" reg="ferrariaphila">ferrariaphila</tp:taxon-name-part></tp:taxon-name></italic> differs from the five species mentioned above. <italic><tp:taxon-name><tp:taxon-name-part taxon-name-part-type="genus" reg="Pasipha">Pasipha</tp:taxon-name-part> <tp:taxon-name-part taxon-name-part-type="species" reg="penhana">penhana</tp:taxon-name-part></tp:taxon-name></italic> and <italic><tp:taxon-name><tp:taxon-name-part taxon-name-part-type="genus" reg="Pasipha">P.</tp:taxon-name-part> <tp:taxon-name-part taxon-name-part-type="species" reg="hauseri">hauseri</tp:taxon-name-part></tp:taxon-name></italic> show a quite distinct median stripe, <italic><tp:taxon-name><tp:taxon-name-part taxon-name-part-type="genus" reg="Pasipha">P.</tp:taxon-name-part> <tp:taxon-name-part taxon-name-part-type="species" reg="plana">plana</tp:taxon-name-part></tp:taxon-name></italic> and <italic><tp:taxon-name><tp:taxon-name-part taxon-name-part-type="genus" reg="Pasipha">P.</tp:taxon-name-part> <tp:taxon-name-part taxon-name-part-type="species" reg="rosea">rosea</tp:taxon-name-part></tp:taxon-name></italic> a light median stripe and <italic><tp:taxon-name><tp:taxon-name-part taxon-name-part-type="genus" reg="Pasipha">P.</tp:taxon-name-part> <tp:taxon-name-part taxon-name-part-type="species" reg="velutina">velutina</tp:taxon-name-part></tp:taxon-name></italic> a marbled appearance (<xref ref-type="bibr" rid="B18">Schirch 1929</xref>, <xref ref-type="bibr" rid="B16">Riester 1938</xref>, E.M. <xref ref-type="bibr" rid="B6">Froehlich 1955</xref>, <xref ref-type="bibr" rid="B5">Froehlich 1959</xref>).</p><p>Concerning internal anatomy, four of these species, namely <italic><tp:taxon-name><tp:taxon-name-part taxon-name-part-type="genus" reg="Pasipha">P.</tp:taxon-name-part> <tp:taxon-name-part taxon-name-part-type="species" reg="plana">plana</tp:taxon-name-part></tp:taxon-name></italic>, <italic><tp:taxon-name><tp:taxon-name-part taxon-name-part-type="genus" reg="Pasipha">P.</tp:taxon-name-part> <tp:taxon-name-part taxon-name-part-type="species" reg="penhana">penhana</tp:taxon-name-part></tp:taxon-name></italic>, <italic><tp:taxon-name><tp:taxon-name-part taxon-name-part-type="genus" reg="Pasipha">P.</tp:taxon-name-part> <tp:taxon-name-part taxon-name-part-type="species" reg="velutina">velutina</tp:taxon-name-part></tp:taxon-name></italic>, and <italic><tp:taxon-name><tp:taxon-name-part taxon-name-part-type="genus" reg="Pasipha">P.</tp:taxon-name-part> <tp:taxon-name-part taxon-name-part-type="species" reg="rosea">rosea</tp:taxon-name-part></tp:taxon-name></italic>, present a not-forked prostatic vesicle with two distinct regions separated by a constriction or canal (<xref ref-type="bibr" rid="B16">Riester 1938</xref>, E.M. <xref ref-type="bibr" rid="B6">Froehlich 1955</xref>) similar to <italic><tp:taxon-name><tp:taxon-name-part taxon-name-part-type="genus" reg="Pasipha">P.</tp:taxon-name-part> <tp:taxon-name-part taxon-name-part-type="species" reg="ferrariaphila">ferrariaphila</tp:taxon-name-part></tp:taxon-name></italic>. In contrast, <italic><tp:taxon-name><tp:taxon-name-part taxon-name-part-type="genus" reg="Pasipha">P.</tp:taxon-name-part> <tp:taxon-name-part taxon-name-part-type="species" reg="hauseri">hauseri</tp:taxon-name-part></tp:taxon-name></italic> stands apart in this group by having a forked proximal portion in its prostatic vesicle (<xref ref-type="bibr" rid="B5">Froehlich 1959</xref>). The new species shows a large and richly folded female atrium and, as usual in <tp:taxon-name><tp:taxon-name-part taxon-name-part-type="subfamily">Geoplaninae</tp:taxon-name-part></tp:taxon-name>, testes distributed pre-pharyngeally, differing from <italic><tp:taxon-name><tp:taxon-name-part taxon-name-part-type="genus" reg="Pasipha">P.</tp:taxon-name-part> <tp:taxon-name-part taxon-name-part-type="species" reg="plana">plana</tp:taxon-name-part></tp:taxon-name></italic>, which has a small, almost unfolded female atrium and testes almost reaching the level of the copulatory organs (E.M. <xref ref-type="bibr" rid="B6">Froehlich 1955</xref>). By having a horizontal female canal and an almost C-shaped common glandular ovovitelline duct, <italic><tp:taxon-name><tp:taxon-name-part taxon-name-part-type="genus" reg="Pasipha">P.</tp:taxon-name-part> <tp:taxon-name-part taxon-name-part-type="species" reg="ferrariaphila">ferrariaphila</tp:taxon-name-part></tp:taxon-name></italic> differs from <italic><tp:taxon-name><tp:taxon-name-part taxon-name-part-type="genus" reg="Pasipha">P.</tp:taxon-name-part> <tp:taxon-name-part taxon-name-part-type="species" reg="rosea">rosea</tp:taxon-name-part></tp:taxon-name></italic>, which shows a female canal with a C-shaped appearance and an almost horizontal common glandular ovovitelline duct (E.M. <xref ref-type="bibr" rid="B6">Froehlich 1955</xref>). In addition, the sperm ducts open anteriorly displaced into the proximal region of the prostatic vesicle of <italic><tp:taxon-name><tp:taxon-name-part taxon-name-part-type="genus" reg="Pasipha">P.</tp:taxon-name-part> <tp:taxon-name-part taxon-name-part-type="species" reg="rosea">rosea</tp:taxon-name-part></tp:taxon-name></italic>, whereas in <italic><tp:taxon-name><tp:taxon-name-part taxon-name-part-type="genus" reg="Pasipha">P.</tp:taxon-name-part> <tp:taxon-name-part taxon-name-part-type="species" reg="ferrariaphila">ferrariaphila</tp:taxon-name-part></tp:taxon-name></italic>, the openings of the sperm ducts occur into the posterior part of the proximal region of the prostatic vesicle. <xref ref-type="bibr" rid="B6">Froehlich (1955)</xref> describes the occurrence of a distinct circular musculature in the distal portion of the male atrium, similar to a sphincter, in both <italic><tp:taxon-name><tp:taxon-name-part taxon-name-part-type="genus" reg="Pasipha">P.</tp:taxon-name-part> <tp:taxon-name-part taxon-name-part-type="species" reg="plana">plana</tp:taxon-name-part></tp:taxon-name></italic> and <italic><tp:taxon-name><tp:taxon-name-part taxon-name-part-type="genus" reg="Pasipha">P.</tp:taxon-name-part> <tp:taxon-name-part taxon-name-part-type="species" reg="rosea">rosea</tp:taxon-name-part></tp:taxon-name></italic>, which does not occur in <italic><tp:taxon-name><tp:taxon-name-part taxon-name-part-type="genus" reg="Pasipha">P.</tp:taxon-name-part> <tp:taxon-name-part taxon-name-part-type="species" reg="ferrariaphila">ferrariaphila</tp:taxon-name-part></tp:taxon-name></italic>. In contrast, a strong circular musculature, resembling a sphincter, occurs in the proximal part of the female atrium of <italic><tp:taxon-name><tp:taxon-name-part taxon-name-part-type="genus" reg="Pasipha">P.</tp:taxon-name-part> <tp:taxon-name-part taxon-name-part-type="species" reg="ferrariaphila">ferrariaphila</tp:taxon-name-part></tp:taxon-name></italic>.</p><p>
              <italic><tp:taxon-name><tp:taxon-name-part taxon-name-part-type="genus" reg="Pasipha">Pasipha</tp:taxon-name-part> <tp:taxon-name-part taxon-name-part-type="species" reg="ferrariaphila">ferrariaphila</tp:taxon-name-part></tp:taxon-name></italic> shows a prostatic vesicle presenting pear-shaped proximal and distal regions of similar lengths with the distal part located above the proximal, differing from <italic><tp:taxon-name><tp:taxon-name-part taxon-name-part-type="genus" reg="Pasipha">P.</tp:taxon-name-part> <tp:taxon-name-part taxon-name-part-type="species" reg="penhana">penhana</tp:taxon-name-part></tp:taxon-name></italic> and <italic><tp:taxon-name><tp:taxon-name-part taxon-name-part-type="genus" reg="Pasipha">P.</tp:taxon-name-part> <tp:taxon-name-part taxon-name-part-type="species" reg="velutina">velutina</tp:taxon-name-part></tp:taxon-name></italic> (<xref ref-type="bibr" rid="B16">Riester 1938</xref>). In <italic><tp:taxon-name><tp:taxon-name-part taxon-name-part-type="genus" reg="Pasipha">P.</tp:taxon-name-part> <tp:taxon-name-part taxon-name-part-type="species" reg="penhana">penhana</tp:taxon-name-part></tp:taxon-name></italic>, the prostatic vesicle is tubular-shaped with an elongate distal region (= <italic>drüsiger Teil des Ductus ejaculatorius</italic> according to <xref ref-type="bibr" rid="B16">Riester 1938</xref>) and a shorter proximal region (= <italic>Ductus seminalis</italic> according to <xref ref-type="bibr" rid="B16">Riester 1938</xref>). In <italic><tp:taxon-name><tp:taxon-name-part taxon-name-part-type="genus" reg="Pasipha">P.</tp:taxon-name-part> <tp:taxon-name-part taxon-name-part-type="species" reg="velutina">velutina</tp:taxon-name-part></tp:taxon-name></italic>, both distal and proximal regions are tubular, giving an inverted U-shape to the prostatic vesicle (<xref ref-type="bibr" rid="B16">Riester 1938</xref>). In addition, besides the occurrence of a highly developed circular musculature in the proximal part of the female atrium, <italic><tp:taxon-name><tp:taxon-name-part taxon-name-part-type="genus" reg="Pasipha">P.</tp:taxon-name-part> <tp:taxon-name-part taxon-name-part-type="species" reg="ferrariaphila">ferrariaphila</tp:taxon-name-part></tp:taxon-name></italic> differs from all species in this group by showing a longer and more spacious ejaculatory duct, as well as male and female atria separated by a constriction.</p></tp:treatment-sec><tp:treatment-sec sec-type="etymology" id="SECID0EVYAE"><title>Etymology.</title><p>The specific name is a composite of the Latin noun <italic>ferraria</italic> (iron mine) and a suffix from the Greek adjective <italic>phílos</italic> (affinity), referring to its sampling site.</p></tp:treatment-sec><ref-list><ref id="B15"><mixed-citation xmlns:xlink="http://www.w3.org/1999/xlink" xlink:type="simple">
          <person-group><name name-style="western"><surname>Rapini</surname><given-names>AA</given-names></name><name name-style="western"><surname>Ribeiro</surname><given-names>PL</given-names></name><name name-style="western"><surname>Lamberti</surname><given-names>S</given-names></name><name name-style="western"><surname>Pirani</surname><given-names>JR</given-names></name></person-group> (<year>2008</year>) <article-title>A flora dos campos rupestres quartzíticos da Cadeia do Espinhaço.</article-title> <source>Megadiversidade</source> <volume>4</volume>: <fpage>16</fpage>–<lpage>24</lpage>.</mixed-citation></ref><ref id="B14"><mixed-citation xmlns:xlink="http://www.w3.org/1999/xlink" xlink:type="simple">
          <person-group><name name-style="western"><surname>Oliveira</surname><given-names>PA</given-names></name><name name-style="western"><surname>Pereira</surname><given-names>IM</given-names></name><name name-style="western"><surname>Messias</surname><given-names>MCTB</given-names></name><name name-style="western"><surname>Oliveira</surname><given-names>MLR</given-names></name><name name-style="western"><surname>Pinheiro</surname><given-names>AC</given-names></name><name name-style="western"><surname>Machado</surname><given-names>ELM</given-names></name><name name-style="western"><surname>Oliveira</surname><given-names>JLA</given-names></name></person-group> (<year>2018</year>) <article-title>Phytosociology of the herbaceous-subshrub layer of a rupestrian complex in Serra do Espinhaço, Brazil.</article-title> <source>Acta Botanica Brasilica</source> <volume>32</volume>(<issue>1</issue>): <fpage>141</fpage>–<lpage>149</lpage>. <ext-link xlink:type="simple" ext-link-type="doi" xlink:href="10.1590/0102-33062017abb0225">https://doi.org/10.1590/0102-33062017abb0225</ext-link></mixed-citation></ref><ref id="B8"><mixed-citation xmlns:xlink="http://www.w3.org/1999/xlink" xlink:type="simple">
          <person-group><name name-style="western"><surname>Giulietti</surname><given-names>AM</given-names></name><name name-style="western"><surname>Harley</surname><given-names>RM</given-names></name><name name-style="western"><surname>Queiroz</surname><given-names>LP</given-names></name><name name-style="western"><surname>Wanderley</surname><given-names>MGL</given-names></name><name name-style="western"><surname>Pirani</surname><given-names>JR</given-names></name></person-group> (<year>2000</year>) Caracterização e endemismos nos campos rupestres da Cadeia do Espinhaço. In: Cavalcanti TB, Walter BMT (Orgs) Tópicos atuais em botânica. 1<sup>st</sup>. edn. SBB/CENARGEN, Brasilia, 311–318.</mixed-citation></ref><ref id="B3"><mixed-citation xmlns:xlink="http://www.w3.org/1999/xlink" xlink:type="simple">
          <person-group><name name-style="western"><surname>Auler</surname><given-names>A</given-names></name></person-group> (<year>2015</year>) Cavernas da Serra do Espinhaço Meridional. In: Auler A, Alt L, Moura V, Leão M (Eds) Carste Ciência e Ambiente, Minas Gerais, 17–69.</mixed-citation></ref><ref id="B13"><mixed-citation xmlns:xlink="http://www.w3.org/1999/xlink" xlink:type="simple">
          <person-group><name name-style="western"><surname>Ogren</surname><given-names>RE</given-names></name><name name-style="western"><surname>Kawakatsu</surname><given-names>M</given-names></name></person-group> (<year>1990</year>) Index to the species of the family <tp:taxon-name><tp:taxon-name-part taxon-name-part-type="family">Geoplanidae</tp:taxon-name-part></tp:taxon-name> (<tp:taxon-name><tp:taxon-name-part taxon-name-part-type="class">Turbellaria</tp:taxon-name-part></tp:taxon-name>, <tp:taxon-name><tp:taxon-name-part taxon-name-part-type="order">Tricladida</tp:taxon-name-part></tp:taxon-name>, Terricola). Part I: <tp:taxon-name><tp:taxon-name-part taxon-name-part-type="subfamily">Geoplaninae</tp:taxon-name-part></tp:taxon-name>. Bulletin of the Fuji Women’s College, Ser. 2 28: 79–166.</mixed-citation></ref><ref id="B4"><mixed-citation xmlns:xlink="http://www.w3.org/1999/xlink" xlink:type="simple">
          <person-group><name name-style="western"><surname>Carbayo</surname><given-names>F</given-names></name><name name-style="western"><surname>Álvarez-Presas</surname><given-names>M</given-names></name><name name-style="western"><surname>Olivares</surname><given-names>CT</given-names></name><name name-style="western"><surname>Marques</surname><given-names>FPL</given-names></name><name name-style="western"><surname>Froehlich</surname><given-names>EM</given-names></name><name name-style="western"><surname>Riutort</surname><given-names>M</given-names></name></person-group> (<year>2013</year>) <article-title>Molecular phylogeny of <tp:taxon-name><tp:taxon-name-part taxon-name-part-type="subfamily">Geoplaninae</tp:taxon-name-part></tp:taxon-name> (<tp:taxon-name><tp:taxon-name-part taxon-name-part-type="phylum">Platyhelminthes</tp:taxon-name-part></tp:taxon-name>) challenges current classification: proposal of taxonomic actions.</article-title> <source>Zoologica Scripta</source> <volume>42</volume>(<issue>5</issue>): <fpage>508</fpage>–<lpage>528</lpage>. <ext-link xlink:type="simple" ext-link-type="doi" xlink:href="10.1111/zsc.12019">https://doi.org/10.1111/zsc.12019</ext-link></mixed-citation></ref><ref id="B18"><mixed-citation xmlns:xlink="http://www.w3.org/1999/xlink" xlink:type="simple">
          <person-group><name name-style="western"><surname>Schirch</surname><given-names>PF</given-names></name></person-group> (<year>1929</year>) <article-title>Sobre as planárias terrestres do Brasil.</article-title> <source>Boletim do Museu Nacional</source> <volume>5</volume>(<issue>1</issue>): <fpage>27</fpage>–<lpage>38</lpage>.</mixed-citation></ref><ref id="B16"><mixed-citation xmlns:xlink="http://www.w3.org/1999/xlink" xlink:type="simple">
          <person-group><name name-style="western"><surname>Riester</surname><given-names>A</given-names></name></person-group> (<year>1938</year>) <article-title>Beiträge zur Geoplaniden-Fauna Brasiliens.</article-title> <source>Abhandlungen der Senckenbergischen Naturforschenden Gesellschaft</source> <volume>441</volume>: <fpage>1</fpage>–<lpage>88</lpage>.</mixed-citation></ref><ref id="B6"><mixed-citation xmlns:xlink="http://www.w3.org/1999/xlink" xlink:type="simple">
          <person-group><name name-style="western"><surname>Froehlich</surname><given-names>EM</given-names></name></person-group> (<year>1955</year>) <article-title>Sôbre espécies brasileiras do gênero <italic><tp:taxon-name><tp:taxon-name-part taxon-name-part-type="genus">Geoplana</tp:taxon-name-part></tp:taxon-name></italic>. Boletim da Faculdade de Filosofia, Ciências e Letras da Universidade de São Paulo, Ser.</article-title> <source>Zoologia</source> <volume>19</volume>: <fpage>289</fpage>–<lpage>369</lpage>.</mixed-citation></ref><ref id="B5"><mixed-citation xmlns:xlink="http://www.w3.org/1999/xlink" xlink:type="simple">
          <person-group><name name-style="western"><surname>Froehlich</surname><given-names>CG</given-names></name></person-group> (<year>1959</year>) <article-title>On geoplanids from Brazil.</article-title> <source>Boletim da Faculdade de Filosofia, Ciências e Letras da Universidade de São Paulo, Ser Zoologia</source> <volume>22</volume>: <fpage>201</fpage>–<lpage>265</lpage>.</mixed-citation></ref></ref-list></tp:taxon-treatment>
